# Supplementary material for: The Influence of Recommendation of Medical and Non-Medical Authorities on the Decision to Vaccinate against Influenza from a Social Vaccinology Perspective: Cross-Sectional, Representative Study of Polish Society
Source: Vaccines (Basel). 2023 May 17;11(5):994. doi: 10.3390/vaccines11050994 (PMC10221997; doi:10.3390/vaccines11050994)
Supplement: Supplementary file 1 [file vaccines-11-00994-s001.zip]

Archive with 1 entries (1 files):
- vaccines-2382870-supplementary.pdf
